# Supplementary material for: Molecular Dynamics of Apolipoprotein Genotypes APOE4 and SNARE Family Proteins and Their Impact on Alzheimer’s Disease
Source: Life (Basel). 2025 Feb 2;15(2):223. doi: 10.3390/life15020223 (PMC11855958; doi:10.3390/life15020223)
Supplement: Supplementary file 1 [file life-15-00223-s001.zip]

Archive with 1 entries (1 files):
- life-3424914-supplementary.pdf
